# Supplementary material for: A Uniquely Stable Trimeric Model of SARS-CoV-2 Spike Transmembrane Domain
Source: Int J Mol Sci. 2022 Aug 17;23(16):9221. doi: 10.3390/ijms23169221 (PMC9409440; doi:10.3390/ijms23169221)
Supplement: Supplementary file 1 [file ijms-23-09221-s001.zip]

Archive with 1 entries (1 files):
- ijms-1844503-supplementary.pdf
